# Supplementary material for: Physiological differences in cardiopulmonary exercise testing between children and adults
Source: Pediatr Res. 2025 Jun 19;99(2):783–90. doi: 10.1038/s41390-025-04212-9 (PMC12956600; doi:10.1038/s41390-025-04212-9)
Supplement: Supplementary file 1 — Supplementary Material_Table1 [file 41390_2025_4212_MOESM1_ESM.xlsx]

## Sheet: Sheet1
Supplemental table S1: The regression model equation, estimate, Standard Error (SE), cohen d, Confidence Interval (CI) for the VO2 at VT1 and VT2, VO2 at VT1 over VO2peak, VO2 at VT2 over VO2peak, OUES, OUESrel, OUEP, OUEP relative to VO2peak, O2/Watt, OUE at VT1 and VT2, P at VT1 and P at VT2 over Ppeak.
	Model equation	Estimate	SE	CI	Cohen’s d
VO2@VT1	Group C:MTA	-2.965	1.459	(-1.30; -0.008)	-0.66 *
	Group C:WTA	-0.495	1.438	(-0.75; 0.53)	-0.11
	Group MTA:WTA	2.471	1.435	(-0.09; 1.18)	0.55
	Sex F:M	1.946	1.181	(-0.09; 0.96)	0.43
	Group C:MTA*sex	3.115	2.943	(-0.62; 2.00)	0.69
	Group C:WTA*sex	2.866	2.897	(-0.65; 1.92)	0.63
	Group MTA:WTA*sex	-0.249	2.897	(-1.34; 1.23)	-0.06
VO2@VT2	Group C:MTA	-3.945	1.977	(-1.16; 0.004)	-0.58
	Group C:WTA	2.416	1.923	(-0.21; 0.92)	0.35
	Group MTA:WTA	6.361	1.947	(0.36; 1.51)	0.93 **
	Sex F:M	5.494	1.592	(0.34; 1.27)	0.81 **
	Group C:MTA*sex	1.268	3.829	(-0.94; 1.31)	0.19
	Group C:WTA*sex	8.103	3.724	(0.09; 2.28)	1.19 *
	Group MTA:WTA*sex	6.835	3.771	(-0.11; 2.11)	1
VO2@VT1/VO2peak	Group C:MTA	0.209	2.603	(-0.64; 0.69)	0.03
	Group C:WTA	-5.641	2.414	(-1.34; -0.10)	-0.74 *
	Group MTA:WTA	-5.85	2.502	(-1.39; -0.10)	-0.77 *
	Sex F:M	-4.501	2.061	(-1.10; -0.05)	-0.59 *
	Group C:MTA*sex	10.493	5.065	(0.04; 2.64)	1.38 *
	Group C:WTA*sex	-1.31	4.632	(-1.36; 1.02)	-0.17
	Group MTA:WTA*sex	-11.804	4.915	(-2.77; -0.24)	-1.55 *
VO2@VT2/VO2peak	Group C:MTA	2.773	1.965	(-0.21; 1.19)	0.5
	Group C:WTA	-1.995	1.796	(-1.00; 0.29)	-0.36
	Group MTA:WTA	-4.767	1.894	(-1.52; -0.17)	-0.85 *
	Sex F:M	-2.465	1.541	(-0.99; 0.11)	-0.44
	Group C:MTA*sex	6.44	3.954	(-0.27; 2.56)	1.15
	Group C:WTA*sex	3.712	3.579	(-0.62; 1.94)	0.67
	Group MTA:WTA*sex	-2.729	3.839	(-1.86; 0.89)	-0.49
OUES	Group C:MTA	0.148	0.09	(-0.08; 0.82)	0.37
	Group C:WTA	0.579	0.089	(1.00; 1.89)	1.45 ***
	Group MTA:WTA	0.431	0.089	(0.63; 1.52)	1.08 ***
	Sex F:M	0.315	0.073	(0.42; 1.15)	0.79 ***
	Group C:MTA*sex	0.247	0.157	(-0.17; 1.41)	0.62
	Group C:WTA*sex	0.659	0.154	(0.87; 2.42)	1.65 ***
	Group MTA:WTA*sex	0.412	0.154	(0.25; 1.81)	1.03 *
OUESrel	Group C:MTA	-14.488	1.86	(-2.26; -1.34)	-1.80 ***
	Group C:WTA	-6.997	1.832	(-1.33; -0.41)	-0.87 ***
	Group MTA:WTA	7.491	1.829	(0.47; 1.39)	0.93 ***
	Sex F:M	2.951	1.506	(-0.01; 0.74)	0.37
	Group C:MTA*sex	-2.741	3.613	(-1.24; 0.56)	-0.34
	Group C:WTA*sex	5.299	3.557	(-0.23; 1.55)	0.66
	Group MTA:WTA*sex	8.04	3.557	(0.11; 1.89)	1.00 *
OUEP	Group C:MTA	3.65	1.421	(0.18; 1.43)	0.81 *
	Group C:WTA	2.7	1.399	(-0.02; 1.22)	0.6
	Group MTA:WTA	-0.95	1.397	(-0.83; 0.41)	-0.21
	Sex F:M	1.847	1.15	(-0.10; 0.92)	0.41
	Group C:MTA*sex	7.712	2.592	(0.55; 2.85)	1.70 **
	Group C:WTA*sex	8.081	2.552	(0.65; 2.91)	1.78 **
	Group MTA:WTA*sex	0.369	2.552	(-1.05; 1.21)	0.08
OUEP/VO2peak	Group C:MTA	-11.935	0.611	(-1.86; -1.51)	-1.72***
	Group C:WTA	-14.012	0.567	(-2.14; -1.82)	-2.02***
	Group MTA:WTA	-2.077	0.588	(-0.46; -0.13)	-0.30**
	Sex F:M	-3.941	0.484	(-0.66; -0.42)	-0.57***
	Group C:MTA*sex	0.218	1.254	(-0.33; 0.39)	0.03
	Group C:WTA*sex	1.256	1.147	(-1.15; 0.50)	0.18
	Group MTA:WTA*sex	1.037	1.217	(-0.20; 0.49)	0.15
Power @ OUEP	Group C:MTA	47.162	9.281	(3.55; 8.18)	1.24 ***
	Group C:WTA	57.192	9.141	(4.83; 9.39)	1.50 ***
	Group MTA:WTA	10.031	9.123	(-1.03; 3.52)	0.26
	Sex F:M	16.044	7.512	(0.12; 3.87)	0.42 *
	Group C:MTA*sex	14.8	18.601	(-2.81; 6.49)	0.39
	Group C:WTA*sex	25.864	18.312	(-1.36; 7.79)	0.68
	Group MTA:WTA*sex	11.064	18.312	(-3.20; 5.95)	0.29
OUE@VT1	Group C:MTA	4.477	1.524	(0.29;1.53)	0.91 **
	Group C:WTA	3.322	1.501	(0.06; 1.29)	0.68 *
	Group MTA:WTA	-1.155	1.498	(-0.85; 0.38)	-0.23
	Sex F:M	1.671	1.234	(-0.16; 0.84)	0.34
	Group C:MTA*sex	5.987	2.876	(0.042; 2.39)	1.22 *
	Group C:WTA*sex	7.991	2.831	(0.47; 2.78)	1.62 **
	Group MTA:WTA*sex	2.005	2.831	(-0.75; 1.56)	0.41
OUE@VT2	Group C:MTA	3.031	1.155	(0.20; 1.47)	0.83 *
	Group C:WTA	3.051	1.124	(0.22; 1.46)	0.84 **
	Group MTA:WTA	0.021	1.138	(-0.62; 0.64)	0.006
	Sex F:M	0.53	0.931	(-0.37; 0.66)	0.15
	Group C:MTA*sex	1.856	2.286	(-0.75; 1.78)	0.51
	Group C:WTA*sex	4.008	2.223	(-0.13; 2.33)	1.1
	Group MTA:WTA*sex	2.152	2.251	(-0.65; 1.84)	0.59
Efficiency (O2/P)	Group C:MTA	-1.236	0.353	(-1.62; -0.44)	-1.03 ***
	Group C:WTA	-0.664	0.347	(-1.13; 0.03)	-0.55
	Group MTA:WTA	0.571	0.347	(-0.10; 1.06)	0.48
	Sex F:M	0.827	0.286	(0.21; 1.17)	0.69 **
	Group C:MTA*sex	0.903	0.708	(-0.43; 1.94)	0.75
	Group C:WTA*sex	0.146	0.697	(-1.05; 1.29)	0.12
	Group MTA:WTA*sex	-0.757	0.697	(-1.80; 0.54)	-0.63
P@VT1/Ppeak	Group C:MTA	-0.425	3.268	(-0.78; 0.69)	-0.05
	Group C:WTA	-2.863	3.031	(-1.00; 0.36)	-0.32
	Group MTA:WTA	-2.438	3.142	(-0.98; 0.43)	-0.28
	Sex F:M	-2.676	2.588	(-0.88; 0.28)	-0.3
	Group C:MTA*sex	11.228	6.536	(-0.22; 2.72)	1.27
	Group C:WTA*sex	0.362	5.977	(-1.30; 1.38)	0.04
	Group MTA:WTA*sex	-10.865	6.342	(-2.64; 0.21)	-1.23
P@VT2/Ppeak	Group C:MTA	4.136	2.285	(-0.07; 1.33)	0.64
	Group C:WTA	-1.86	2.089	(-0.92; 0.36)	-0.28
	Group MTA:WTA	-5.997	2.203	(-1.59; -0.24)	-0.93 **
	Sex F:M	-2.374	1.792	(-0.91; 0.19)	-0.37
	Group C:MTA*sex	9.786	4.465	(0.12; 2.86)	1.52 *
	Group C:WTA*sex	7.327	4.042	(-0.12; 2.35)	1.14
	Group MTA:WTA*sex	-2.459	4.335	(-1.70; 0.96)	-0.38
